# Supplementary material for: Combined fluorescent in situ hybridization and F-ara-EdU staining on whole mount Hymenolepis diminuta
Source: Biol Methods Protoc. 2025 Feb 13;10(1):bpaf011. doi: 10.1093/biomethods/bpaf011 (PMC11886792; doi:10.1093/biomethods/bpaf011)
Supplement: bpaf011_Supplementary_Data [file bpaf011_supplementary_data.zip]

Archive with 7 entries (7 files):
- Supp Figure 2.ai
- Supp Figure 3.ai
- Supp Figure 4.ai
- Supp Figure 5.ai
- Supp Table 1.pdf
- Supp Table 2.xlsx
- Supp Figure 1.pdf
