# Supplementary material for: Combined fluorescent in situ hybridization and F-ara-EdU staining on whole mount Hymenolepis diminuta
Source: Biol Methods Protoc. 2025 Feb 13;10(1):bpaf011. doi: 10.1093/biomethods/bpaf011 (PMC11886792; doi:10.1093/biomethods/bpaf011)
Supplement: bpaf011_Supplementary_Data [file bpaf011_supplementary_data.zip › Supp Table 2.xlsx]

## Sheet: Sheet1
Abbreviation	Description	Contig cloned	Contig sequence	Genome accession*	F primer	R primer	Insert length (bp)
mcm2	minichromosome maintenance complex component-2	HD_tophat_01586	AGAGGCGAATTTATGATTCGAATTCTGTGCTGTCTAACTACGTGTGCACTTTGATAACTCTTGACAATGTCGGTCACAAGTGGAAGGCAGTGTTGAAAGTGGTGACATTGAGGCAGGCTCAGATGTTGAAAATGCTCCTTTTGAGGATGAGTCTGCTGCGATTCTCGGTGATGATATGGATGATGTTCAAGAAGAGAGTGAAGGAGAAGATCTCTTCCGAGATGACATGGAGAGGGATTATCGGTAAGTGGAGGATGTTACTTTAGCGACCTTTCACCCTCTGCTCGTTAGTCCTATCCCCGAACTGGACGTTTATGAGCCAGAAGGATTGGCGAGCTCTGATGATTATCCAAGCATGTCACCAACAACGCGAGCAGAAGCTGAGCGAGCAATGCGAGA…	WMSIL1_LOCUS11918	GTGCTGTCCGACAAGGGTAT	TGCGCTTCGTATCATAGCTG	1000
mcm7	minichromosome maintenance complex component-7	HDID_0000199801-mRNA-1	ATGGCTCCTGTCCACTTTCGTGATTATGAATCAGACAGAGTTGAGATTATTCGTTTCCTTAAAGAGTTCCACAGGTCAGAAAAAGATGGAGAAAAGTATTTTCCCTACCTGGAACAATTGTCCAAACTTGCTAATCGTAATGAAAATGTAATTCGTATTGCTTTGGATGATCTTTGGGATATGAATGAGGAGCTGACAACGGCTGTTGAACTAAATACTAATCGCTTCCAAAAGCTTTTTTCTGAAGCAATCGATGATCTTATTCCCGAATATCGCGAGGGAGAGGCTCAAATTCATGATGTTTTGGACATATTTATCGACCATAGAATCAGAATGGAACAAAGAATGCATACTGAAGATATTGGTTCTGAACCCACACCTCAGGGCCAGGCGGCCGAA…	WMSIL1_LOCUS10018	CACAGCAAGGTCCACTTTCA	CATGACCTCATGGATTGCAG	1000
pcda7	protocadherin-alpha7	HD_tophat_00559	CCCCCGTAAAGTTGTTACAAATAAATTATACTTTGTGATAAGCATTTAACTGAGCAATAATTATTTATTTAAGCGCTTAACTGTTAATTTTGATTATCCATGTGAGCGAAATGAATTGAAGAAACTTTAGAGGAAGTAATTTTAAAGTTAAATTATAATTAACCATTTCAAAACAGACTATTGCTAAACAGAAACCATTAACAAGCCTTCTATTTAAATAAAACGCAAATTGCAGTTGAAAATAAAGTGTTGCTATAGTAAGTAAATTTATAATTCAAATAGATACTATAATACCAAATGCGAAGAAAATACACTGCATATTTATGGCAGTGGTAGCAGTAGCAGTGGCTACAGAAATAGGCAAGAGCAGCCTCTGTCCACAGCCCCTTTGAATGTGTA…	WMSIL1_LOCUS5703	TGGTGGTCTATGATGCCAGT	ACCTTTTCCATTTCCAGACG	998
dysf	dysferlin	HD_tophat_10579	GTTGCGGGTTCGTGTTGAAAAAGCTGTAAATCTTAAAAATGTGGAGTTAATCGGAAAAAGCGATCCTTATTGTAAAATCCAATTCAGGGGTATGTAGATTTAATCACTTAAATTTCAGTTTAATAATTTATTCTTATAAATATAATATTATAATTGCGAACAAAATTTTAACACACTCCTTATGTAGAACATTTCAACCATTTGAGCTCCGTTATAGATTTAATTATTAATATTTTCTTGTTTCAAGTGATTTTTAGTTTGATTTATTTTTTTCATTCATTATTACATTTATTAAAATAAATCACTTGAACGAATTATTGCAAAGGTATATTAAAGAAACTGTTATTTATTAATTTTAGTCCATTTAAAAATGTTTAAAGCCTATTTATAATTTTTTCC…	WMSIL1_LOCUS5784	CTTCCTTCCTTGGGGTGATA	TTGCGTCAGTGTAAGGAAGC	998
* Bioproject PRJEB30942 available at https://parasite.wormbase.org/Hymenolepis_diminuta_prjeb30942/Info/Index/
Table 2: Riboprobes used in this study
